# Supplementary material for: Phylogenomic analysis of MKKs and MAPKs from 16 legumes and detection of interacting pairs in chickpea divulge MAPK signalling modules
Source: Sci Rep. 2017 Jul 10;7:5026. doi: 10.1038/s41598-017-04913-0 (PMC5504024; doi:10.1038/s41598-017-04913-0)
Supplement: Supplementary file 2 — Dataset 1 [file 41598_2017_4913_MOESM2_ESM.xls]

## Sheet: Legume MKKs and MAPKs
Title: Phylogenomic analysis of MKKs and MAPKs from 16 legumes and detection of interacting pairs in chickpea divulge MAPK signalling modules Authors: Savithri Purayannur1, 3, Kamal Kumar1, 3, Vemula Chandra Kaladhar2, 3, Praveen Kumar Verma1, 4 1Plant Immunity Laboratory, National Institute of Plant Genome Research, Aruna Asaf Ali Marg, New Delhi-110067, INDIA 2School of Life Sciences, Central U…
Supplementary Table S2. Relationship of MKKs and MAPKs in 16 legumes.
The spreadsheet describes the relationship among MKKs and MAPKs of 16 legumes. The maximum-likelihood phylogenetic tree and relationships were derived using MEGA7.0.21 after protein sequence alignment with PROMALS3D. The MEGA7.0.21 parameters used were: Statistical method- Maximum-likelihood, Test of phylogeny by 1000 bootstrap replications, Substitution type- amino acids, Substitution model- Jon…
	Arachis duranensis				Arachis ipaensis				Cajanus cajan				Cicer arietinum			Glycine max			Lotus japonicus				Lupinus angustifolius					Medicago truncatula				Phaseolus vulgaris			Pisum sativum					Trifolium pratense				Trifolium subterraneum					Vicia faba
																																								Tp57577_TGAC_v2_geneIDs
MKKs	Gene IDs				Gene IDs				Protein IDs	Edited sequence (if any)	Remarks		Gene Name and IDs			Gene IDs	Remarks		Gene IDs	Edited sequence (if any)	Remarks		Gene IDs	Edited sequence (if any)	Remarks			Gene IDs		Remarks		Gene IDs	Remarks		Protein IDs	Sequence (if any)	Remarks			Gene IDs	Edited sequence (if any)	Remarks		Gene/Protein IDs	Edited sequence (if any)	Remarks			ESTs/TSA IDs
A group	LOC107479065				LOC107630502				KYP62234.1				CaMKK7 (LOC101512803)			GLYMA_15G172600	GLYMA_09G066600-Partial		Lj6g3v1211800.1	MKKGCLGPSLKLKVPASTQASFAKYLTQSGTFKDGNLLVNKDGVQIVPQSEVEARPPIRALDNQLNLADFDRIKVIGKGNGGIVQLVQHKWTNQFFALKQIQMKIEESMSRQIAQELKINQSSQCPYVVVCYQSFYVNGVISIIFEYMDGGSLDDLLNNVKTIPEPYLASICKQVLKGLMYLHHEKHIIHRDLKPSNLLINHRGEVKITDFGVSAIMETTSGQANTFIGTYVYMSPERINGSQDGYNYKSDIWSLGLMFLRCATGMFPYTPPDQSEGWENIYQLIEAIVENPSPSVSSDEFSSEFCSFIAACLQKNPKDRPSAPELMRHPFINMYDDLAVDLSAYFSNAGPTFATI	Edited		LOC109327300					Medtr2g040510				PHAVU_009G229800g			PsCam045217_1_AA					gene18098				TSUD_398260		Exon-intron bondaries edited			CSVX01009750.1 + CSVX01032291.1
	LOC107496952				LOC107643359				KYP57574.1				CaMKK3 (LOC101501732)			GLYMA_13G106900 & GLYMA_17G052400			Lj4g3v2172990.1				LOC109356186, LOC109362563	MNKRNFGIGLKLSLPVSDQASFAKFLTESGTFKDGDLLVNRDGVRIVSQSEVEAPPPIKPTDEQLSLADIEIIKVVGKGNGGIVQLVQHKWTSQFFALKIIQMNIEESMRKQIAKELKINQAAQCPYVVVCYQSFYDNGVISIILEYMDGGSLADLLKKVATIPEPHLAAICKQVLKGLMYLHHERNIIHRDLKPSNLLINQRGEVKITDFGVSAIMESTSGQANTFIGTCNYMSPERINGSQCGYNYKSDIWSFGLILLECALGKFPYSPPDQSESWEIFELIEAIVDQPPPRGGLQKDPKDRLSAQELMNNPFMSMYEDLDVDLSAYFSDAGSPLATL	TanjilG_26083 sequence correct			Medtr4g125800				PHAVU_003G134100g			PsCam049640_1_AA		Supported by TSA GDTM01002549.1			gene9468				TSUD_206180		Exon-intron bondaries edited			HX907930.1 + CSVX01009749.1 + GASA01006055.1
	LOC107479175				LOC107630442				KYP45596.1				CaMKK6 (LOC101494029)			GLYMA_10G107500 & GLYMA_02G186300			Lj2g3v0890200.1				LOC109342960					Medtr6g090470				PHAVU_004G174500g			PsCam048123_1_AA	MKTKTPLKQLKLSVPAQETPITSFLTASGTFHDGGLLLNQKGMRLISEEKESRPSDAKDLEFDFTLDDLETVKVIGKGSGGVVQLVRHKWVGKLFALKVIQMNIQEDIRKQIVQELKINQASQCPHVVVCYHSFYHNGVISLVLEYMDRGSLVDVIRQVNTILEPYLAVVCKQVLQGLVYLHNERHVIHRDIKPSNLLVNHKGEVKITDFGVSAMLASSMGQRDTFVGTYNYMSPERISGSTYGYSCDIWSLGMVVLECAIGRFPYIQSEDQQAWPSFYELLQAIVESPPPSAPPDQFSPEFCSFVSSCIKKDPRERSTSLELLDHPFIKKFEDKDLDLGILVGSLEPPVNFPK	Edited with TSA GDTM01012778.1			gene33489				TSUD_97270, TSUD_142670	MKTKTPLKQLKLSVPAQQTPITSFLTASGTFRDGDLLLNQKGMRLISEEKESRPSDAKDLDFDFTLDDLETVKVIGKGSGGAVQLVRHKWLGKLFALKAIQMNVQENIRKQIVQELKINNQASQCPHVVVCYHSFYNNGVISLVLEYMDRGSLVDVIRQVNTILEPYLAVVCKQVLQGLVYLHNERHVIHRDIKPSNLLVNHKGEVKITDFGVSAMLASTMGQRDTFVGTYNYMSPERISGSTYDYSCDIWSLGMVVLECAIGRFPYIQSEDQQACPSFYELLQAIVESPPPSAPPDQFSPEFCSFVSSCIKKDPRERSTSLELLDHPFIKKFEDKDLDLGILVAGLEPPVNFPR	Exon-intron bondaries edited			CSVX01008905.1
B group	LOC107490047				LOC107644541				KYP54827.1				CaMKK1 (LOC101515056)			GLYMA_05G005900 & GLYMA_19G006300			Lj2g3v0934140.1				LOC109347266					Medtr6g005210				PHAVU_004G010400g			PsCam058104_1_AA	MSGLEELRKKLAPLFDAEKGFSSTSSFDPNDSYTFSDGGTVNLLSRSYGVYNINELGLQKCSTSRSVDDEVDDGEKTYRCGSHEMRIFGAIGSGASSVVQRAMHIPTHRVLALKKINIFEKEKRQQLLTEIRTLCEAPCYEGLVEFHGAFYTPDSGQISIALEYMNGGSLADILRRHRMIPEPILSSMFQKLLHGLSYLHGVRYLVHRDIKPANLLINLKGEPKITDFGISAGLENSVAMCATFVGTVTYMSPERIRNESYSYPADVWSLGLALLECGTGEFPYTANEGPVNLMLQILDDPSPSPSKEKFSPEFCSFVDACLQKDPDKRPTAEQLLLHPFITKYQTAKVDLAGFVRSVFDPKQRMTDLADILTIHYYLLFDGPDDLWQDTKNLYNENSI…	Edited with TSA GCMP01051214.1			gene14073				TSUD_298400					GARZ01008047.1 + GASA01002195.1
																																PHAVU_007G112700g	Partial
C group	LOC107482503				LOC107638369				CacjMKKC1	MRPMQLPPPTRDRPQRRRRDLTLPLPKRDTNLAVPLPLPPTNTGANQNKNQNQNQNQNQNQNQNQNQNQNQNQKQNQKQQQQQQQQLEIPFSELERLNRIGSGSGGTVYKVVHRTSGRVYALKVIYGHHEEAVRRQIHREIQILRDVDDPNVVKCHEMYDQNSEIQVLLEFMDGGSLEGKHIPQEQQLADLSRQILRGLAYLHRRYIVHRDIKPSNLLINSRKQVKIADFGVGRILNQTMDPCNSSVGTIAYMSPERINTDINDGQYDAYAGDIWSFGVSILEFYMGRFPFAVGRQGDWASLMCAICMSQPPEAPPEASIHFRDFISRCLQRDPSRRWS	Translated sequence from genomic contig AGCT01008412.1		CaMKK2 (LOC101508489)			GLYMA_08G223400 & GLYMA_07G003200			Lj3g3v2040150		LjSIP2		LOC109351403, LOC109357516					Medtr4g005830				PHAVU_010G163000g			PsCam034787_1_AA	MKPIQLPPPTATGSAASSPNRPQRRRRDLTLPLPQRDTNLAVPLPLPPSGGGSGGSGNGGSGGNGSAGGTNQQLVIPFSELERLNRIGSGSGGTVYKVVHRINSRAYALKVIYGHHEESVRRQIHREIQILRDVDDPNVVKCHEMYDHNAEIQVLLEYMDGGSLEGKHIPQENQLADVARQILRGLAYLHRRHIVHRDIKPSNLLINSRKQVKIADFGVGRILNQTMDPCNSSVGTIAYMSPERINTDINDGQYDAYAGDIWSLGVSILEFYMGRFPFAVGRQGDWASLMCAICMSQPPEAPTSASPEFRDFVSRCLQRDPSRRWTASRLLSHPFLTRTVSHQNQSPPNLHQLLPPPPRPLSS	Edited with TSA GDTL01034996.1			gene38762	MKPIQLPPPTATGSATATGSPNRPQRRRRDLTLPLPQRDTNLAVPLPLPPSGSGSGGSGSGGNGNNGGGGGNGGSATTQQLVIPFAELERLNRIGSGSGGTVYKVVHRINGRAYALKVIYGHHEESVRRQIHREIQILRDVDDPNVVKCHEMYDHNAEIQVLLEYMDGGSLEGKHIPQENQLADVARQILRGLAYLHRRHIVHRDIKPSNLLINSRKQVKIADFGVGRILNQTMDPCNSSVGTIAYMSPERINTDINDGQYDAYAGDIWSLGVSILEFYMGRFPFAVGRQGDWASLMCAICMSQPPEAPTTASPEFRDFVSRCLQRDPSRRWTASRLLSHPFLGRTVSHHNQIPPNLHQLLPPPPRPLSS	Exon-intron edited based on TSA sequence		TSUD_298040					GARZ01011373.1
D group	LOC107490599				LOC107644104				KYP40832.1	MALVRHRRHPNLRLPLPEPSDRRPRFPLPLAPTAAKPPATAGDSIAAGDLEKLAVLGHGNGGTVYKVRHRTTSATYALKIIHSDADATTRRRALSETSILRRATDCPHVVRFHGSFEKPSGDVAILMEYVDGGTLESALTHGGTFSEERLAAVAREVLEGLAYLHALNIAHRDIKPANILVSSDGSVKIADFGVSKLMCRTLEACNSYVGTCAYMSPERFDPEAYGGNYNGFAADIWSLGLTLFELYVGHFPFLQAGQRPDWATLMCSICFSDPPTLPETVSTEFRNFVECCLRKESGERWTAAQLLTHPFVCKDPKSC	Edited using genomic contig AFSP01027349.1		CaMKK5 (LOC101510772)			GLYMA_07G105700 & GLYMA_09G172500			Lj2g3v0648070.1	MAVVRHRRQPNLRLPELSDHRPRFTLPLAPTTTFKSSSATTSTTAGDAIVPGDIEKLAVLGNGNGGTVYKVHHKPTSTIYALKVVHTGSDPTTRRRTFAEINILRRASDCPHVVRYHGSFEKPSGDVAILMEYMESGTLESTLQSHGTFSEQQLAAVARDVLHGVAYLHARNIAHRDIKPANLLINSKNEVKIADFGVSKLMCRTLEACNSYVGTCAYMSPERFDPEASGGNYNGFAADIWSLGLTLFELYVGHFPFLQAGQRPDWVTLMCGICFGDPPSLPETASPEFRSFVECCLKKESGERWTAAQLLAHPFVCKDPGTC	Edited using ESTs		LOC109338800					Medtr6g071280				PHAVU_004G147800g			PsCam051545_1_AA	MALVHRRRHPNLRLPEISDHRPRFSVPLPPNIYKQSSSSAGCDTLSPGDFEKLAVLGHGNGGTVYKVRHKVSSTIYALKVNHNDSDPTTRRRTLAEINILRRATDCPNIVKFHGSFEKPTGDIAILMELMDSGSLETALKTNGTFSETKLATVAREVLNGLSYLHARNIAHRDIKPSNILVNNKNEVKIADFGVSKSMGRTLEACNSYVGTCAYMSPERFDPEAYGGNYNGFSADIWSLGLTLFELYVGHFPFLQSGQRPDWAMLMCAICFSDPPSLPDTASLEFRDFVECCLKKESGERWTAAQLLTHPFLCKEMDSC	Edited with TSA GAMJ01028978.1 and EST CD860399.1			gene22311	MALVHRRRSPNLRLPEIADHRPRFPVPLPGNIYKHPSSSSSATVASGDTLSPGDLEKLSVLGHGNGGTVYKVRHKVTSSIYALKVNHNDSDPTTRRRTLAEINILRRAADCPNIVKYHGSFEKPTGDISIVMEFMDSGSLETDLKTNGTFSESKLSRAARDVLNGLAYLHARNIAHRDIKPSNILVNNKNEVKIADFGVSKLMGRTLEACNSYVGTCAYMSPERFDPEVYGGNYNGFSADIWSLGLTLFELYVGHFPFLQSGQRPDWATLMCAICFSDPPSLPETASSEFRNFVECCLKKESGERWTAAQLLTHPFLCKDMDVC	Exon-intron edited based on TSA sequence		TSUD_297230					HX915145.1 + GARZ01000286.1
	LOC107487017				LOC107639922				KYP39449.1				CaMKK4 (LOC101491512)			GLYMA_01G015800			Lj2g3v1496150.1				LOC109330741, LOC109332670					Medtr5g029670		Partial due to stop codon		PHAVU_002G138400g								gene8089				TSUD_237140
																GLYMA_09G1726002	Partial															PHAVU_004G1479000g & PHAVU_004G1479001g are merged in Phvul.004G147900.1 but D-group does not contain introns, so it is less likely expressed
																GLYMA_07G105500	Partial and require editing
	Arachis duranensis				Arachis ipaensis				Cajanus cajan				Cicer arietinum			Glycine max			Lotus japonicus				Lupinus angustifolius					Medicago truncatula				Phaseolus vulgaris			Pisum sativum					Trifolium pratense				Trifolium subterraneum					Vicia faba
																																								Tp57577_TGAC_v2_geneIDs
MAPKs	Gene IDs	Edited sequence (if any)	Remarks		Gene IDs	Edited sequence (if any)	Remarks		Protein IDs	Edited sequence (if any)	Remarks		Gene Name and IDs			Gene IDs	Remarks		Gene IDs	Edited sequence (if any)	Remarks		Gene IDs	Edited sequence (if any)	Remarks			Gene IDs	Edited sequence (if any)	Remarks		Gene IDs			Protein IDs	Sequence (if any)	Remarks			Gene IDs	Edited sequence (if any)	Remarks		Gene/Protein IDs	Edited sequence (if any)	Remarks			ESTs/TSA IDs
A group	LOC107476916				LOC107629170				KYP68460.1	MAGVNPNGVADFPAVPTHGGQFIQYNIFGNLFEVTTKYRPPIMPIGRGAYGIVCSLLNTETNELVAVKKIANAFDNHMDAKRTLREIKLLRHLDHENVIGLRDVIPPPLRREFNDVYIATELMDTDLHHIIRSNQGLSEEHCQYFLYQILRGLKYIHSANIIHRDLKPSNLLLNSNCDLKIIDFGLARPALESDFMTEYVVTRWYRAPELLLNSSDYTAAIDVWSVGCIFMELMNKKPLFPGKDHVHQMRLLTELLGTPTDADLGLMRNEDARRYIKQLPQYPRQPLGQVFPHVHPAAIDLVDKMLTIDPNKRITVEEALAHPYLEKLHDVADEPICMEAFSFEFEQQQLDEEQIKEMIYREALALNPEYA	Edited using TSA sequences		CaMAPK10 (LOC101498194)			GLYMA_12G073000 & GLYMA_U021800			Lj3g3v3087330.1	MAGVNPNGVAEFQAVPSHGGQFIQYNIFGNLFEVTSKYRPPIMPIGRGAYGIVCSLLNTETNELVAVKKIANAFDNHMDAKRTLREIKLLRHLDHENVIALRDVIPPPLRREFTDVYITTELMDTDLHQIIRSNQGLSEEHCQYFLYQVLRGLKYIHSANIIHRDLKPSNLLLNSNCDLKIIDFGLARPTVENDFMTEYVVTRWYRAPELLLNSSDYTSAIDVWSVGCIFMELMNKKPLFPGKDHVHQLRLLTELLGTPTEADLGLVKNDDVRRYIRQLPQYPRQPLTKVFPHVHPMAMDLVDKMLTIDPTKRITVEQALAHPYLEKLHDVADEPVCTKPFSFEFEQQQLDEEQIKEMIYREALALNPEYA	Edited on Lj3 v3.0 (38887222...38889860)		LOC109325073, LOC109351624, LOC109355352					Medtr4g061130	MAGVNQNGVAEFPAVQTHGGQFVQYNVFGNLFEVTAKYRPPIMPIGRGAYGIVCSLLNTETNELVAVKKIANAFDNHMDAKRTLREIKLLRHLDHENVIGLRDVIPPPLRREFNDVYITTELMDTDLHQIIRSNQNLSDEHCQYFLYQILRGLRYIHSANIIHRDLKPSNLLLNANCDLKIIDFGLARPTMESDFMTEYVVTRWYRAPELLLNSSDYTSAIDVWSVGCIFMELMNKKPLFPGKDHVHQMRLLTELLGTPTDADVGLVKNDDARRYIRQLPQYPRQPLNRVFPHVHPLAIDLVDKMLTIDPTRRITVEEALAHPYLEKLHDVADEPICMEPFSFEFEQQHLDEEQIKEMIYREALALNPEYA	In genome sequencing of A17, the gene has an InDel as compared to various ESTs avaialble at NCBI		PHAVU_011G071400g			PsCam000446_1_AA (AAF73236.1)					gene2992				TSUD_96990		Edited			CSVX01054064.1
	LOC107480890	MEGGAAPPADAVMSDAAPPPQDHQQQHQQPAAPTGVENIPATLSHGGRFIQYNIFGNIFEVTAKYKPPIMPIGKGAYGIVCSALNSETNEHVAIKKIANAFDNKIDAKRTLREIKLLRHMDHENVVAIRDIVPPPQREAFNDVYIAYELMDTDLHQIIRSNQALSEEHCQYFLYQILRGLKYIHSANVLHRDLKPSNLLLNANCDLKICDFGLARVTSETDFMTEYVVTRWYRAPELLLNSSDYTAAIDVWSVGCIFMELMDRKPLFPGRDHVHQLRLLMELIGTPSEADLGFLNENAKRYIRQLPLYRRQSFQEKFPQVHPAAIDLVEKMLTFDPRQRITVEDALAHPYLTSLHDISDEPVCMTPFNFDFEQHALTEEQMKELIYREALAFNPEYQ	Edited using sequence TSA:GBJK01:k29_266928		LOC107631166				KYP34227.1	MEGGGGAAPPADTVMSDAAPAAQAEPQQQVPAAVGMGIENIPATLSHGGRFIQYNIFGNIFEVTAKYKPPIMPIGKGAYGIVCSALNSETNEHVAIKKIANAFDNKIDAKRTLREIKLLRHMDHENVVAIRDIAPPPQREIFNDVYIAYELMDTDLHQIIRSNQALSEEHCQYFLYQILRGLKYIHSANVLHRDLKPSNLLLNANCDLKICDFGLARVTSETDFMTEYVVTRWYRAPELLLNSSDYTAAIDVWSVGCIFMELMDRKPLFPGRDHVHQLRLLMELIGTPSEADLGFLNENAKRYIRQLPLYRRQSFQEKFPHVHPEAIDLVEKMLTFDPRKRITVEDALAHPYLTSLHDISDEPVCMTPFSFDFEQHALTEEQMKELIYREAIAFNPEYQ	Edited using genomic contig AGCT01034409.1		CaMAPK8 (LOC101505041)			GLYMA_02G138800 & GLYMA_07G206200			Lj4g3v0510090.1				LOC109328499, LOC109332753, LOC109349407					Medtr4g087620				PHAVU_003G059500g			PsCam051292_1_AA (CAA50036.1 / Q06060.1)					gene23543				TSUD_96170		Edited			CSVX01029228.1
B group	LOC107472746				LOC107621999				KYP77146.1				CaMAPK12 (LOC101497347)			GLYMA_07G066800 & GLYMA_16G032900							LOC109357391, LOC109360436					Medtr8g028720				PHAVU_010G102800g			PsCam048229_1_AA	MSLESAENNIRGIPTHGGRYLQYNIYGNLFEVSRKYVPPIRPVGRGAYGIVCAAVNAETHEEVAIKKIGNAFDNRIDAKRTLREIKLLRHMDHENVMSIKDIIRPPQQENFNDVYIVSELMDTDLHQIIRSNQPMTDDHCRYFVYQLLRGLKYVHSANVLHRDLKPSNLLLNANCDLKIGDFGLARTTSETDFMTEYVVTRWYRAPELLLNCSEYTAAIDIWSVGCILGEIVTRQPLFPGRDYVHQLRLVTELIGSPDDASLGFLRSENARRYVRQLPQYPKQKFATRFPNMSPGAVDLLEKMLVFDPSKRIRVDEALCHPYMAPLHDINEEPVCVRPFSFDFEEPMFTEEHIKELIYNESVRFNPDPPIQ	supported by TSA GAMJ01022372.1			gene19394				TSUD_361460		Edited			CSVX01032263.1
	LOC107479878				LOC107630763				KYP58641.1				CaMAPK7 (LOC101489531)			GLYMA_05G211000 & GLYMA_08G017400			Lj4g3v2989020.1				LOC109337385					Medtr8g098845				PHAVU_002G292400g			PsCam037478_1_AA	MATKESSSSASASASADTKIKRVLTHGGKYAHYNVYGNLFEVSSKYVPPIRPIGRGAYGIVCAAVNSDTHEQVAIKKIGNAFDNIVDAKRTLREIKLLRHMDHQNIIAIKDIIRPPKKDAFNDVYIVYDLMDTNLHHIIHSDQPLCEEHCQYFLYQLLRGLKYVHSVNVLHRDLKPSNLLVNTNCDLKIGDFGLARTTSETDFMTEYVVTRWYRAPELLLNCSEYTSAIDVWSVGCIFGEIMTREPLFPGKDYVHQLRLITELIGSPDDASLGFLRSDNARRYFRQFQQYRKQKFSSRFPNMLPEALDLLEKMLIFDPNKRITVDEALCHPYLSSLHNTNEEPVCPRPFTFDFDQPTCTEDHIKELIWKESVKFNPDPPCQ				gene12933				TSUD_76480
	LOC107485865				LOC107635053				KYP64244.1				CaMAPK4 (LOC101491525)			GLYMA_09G256000 & GLYMA_18G236800			Lj1g3v2742300.1									Medtr7g078690							PsCam035646_1_AA	MDSQLPYQKDRSLASADHKNIKGVLTHGGRYVHYNIYGNLFQVSSKYVPPIHPVGRGASGIVCSAVNVETCEKVAIKKVGNAFDNRINAKRILREIKLLQHMDHENVIVLKDIIRPPQKENFNDVYIVYELMDTDLHQIIRSNQRLTDDHCWYFLYQLLRGLKYIHSANILHRDLKPSSLLLNSDCDLKIGDFGLARTTCETDFMTEYVVTRWYRAPELLLNCSKYTAAIDIWSVGCILGEIVTRQPLFPGKDYVHQLRLITELIGSPDDTSLGFLRSDNARRYVKQLPQYPRQQFAARFRNMSPGAVDLLERMLVFDPNRRITVDEALSHQYLAPLHDIVVEPVCSRPFNFDFEKPSFTEQEIKELVWKESVKFNPDPPIY				gene22294	MSLASSDHNNIKGVLTHGGRYVQYNIYGNIFQVSSKYVPPIRPVGRGAYGIVCAAVNAETREEVAIKKVGNAFDNRIDAKRTLREIKLLRHMDHENVIALKDIIRPPQMENFNDVYIVYELMDTDLHQIIRSNQPLTDDHCRYFLYQLLRGLKYVHSANVLHRDLKPSNLLLNSNCDLKIGDFGLARTTSETDFMTEYVVTRWYRAPELLLNCSEYTAAIDIWSVGCILGEIMTRQPLFPGKDYVHQLRLITELIGSPDDTSLGFLRSDNARRYLKQLPQYPRQQFAARFPNMSAGAVDLLEKMLVFDPTRRITVDEALCHQYLAPLHDINEEPVCSIPFNFDFEKPSFTEQDIKDLIWRETVKFNPGPPIY	Edited using EST sequence		TSUD_159250					CSVX01032264.1
	LOC107488274				LOC107643092				KYP67321.1				CaMAPK13 (LOC101491730)			GLYMA_01G222000 & GLYMA_11G021800	GLYMA_11G021800 is partial		Lj2g3v2051040.1	MASKGKENESVKTVLVHGGRYAQYNVYGNVFEVSSKYTPPIRPIGRGAYGFVCSAVDSDTQEEVAIKKIGNTFDNIIDAKRTLREIMLLRHMDHENIIAIKDIIRPARKEAFNDVYIVYELMDTDLHQIIRSNQPLTDDHCQYFLYQLLRGLKYVHSTNVLHRDLKPSNILLNGNCDLKIGDFGLARTTSETDFMTEYVVTRWYRAPELLLSCSEYTSAIDVWSVGCIFGEIMTREPLFPGKDYVHQLRLIIELIGSPDDASIGFLRSENSRRYVRQLPQCRKQNFSARFPKMSPEAVDLLEKMLVFDPNKRITVDEALCHPYLSSLHDINDEPVGPMPFSFDFEQPSCTEEHIKELIWRESVKYNPDPPS	Edited on Lj2 v3.0 (31068671... 31066664)							Medtr5g010030				PHAVU_002G159500g			PsCam054883_1_AA	MDSKSKDDNDTDSTKKVFTHKGRYVQYSLYGNLFEVSSKYVPPLRPIGRGAYGIVCAAVNSDTREEVAIKKIGNTFDNIIDAKRTLREIKLLRHMDHENIIAIKDIIRPPQKDAFNDVYIVYELMDTDLHQIIRSNQPLNLDHCQYFLYQLLRGLKYVHSANVLHRDLKPSNLLLNGNCDLKIGDFGLARTTSETDFMTEYVVTRWYRAPELLLNCSEYTSAIDVWSVGCIFAEIMTRQPLFPGKDYVHQLRLITELIGSPDDSSLGFLRSENAKRYLRQLPQFGKQDLSAKCPRMSAEPLDLLEKMLIFDPDKRITVDEALCHPYLSSLHDINDEPVTPMPFSFDFEQPSCTVEHIKELIWRESVRFNPDPLSK	supported by TSA GAMJ01052976.1; similar sequence is of PsCam010928_1_AA			gene6652	MGSKSKDNHDRELKKVLTHKGLYVQYTLYGNLFEVSSKYVPPLRPIGRGAYGIVCAAVNSDTHEEVAIKKIGNTFDNIIDAKRTLREIKLLRHMDHENVIAIKDIIRPPQKDSFNDVYIVYELMDTDLHQIIRSNQPLNLDHCQYFMYQLLRGLKYVHSANVLHRDLKPSNLLLNENCDLKIGDFGLARTTSETDFMTEYVVTRWYRAPELLLNCSEYTSAIDVWSVGCIFAEIMTKEPLFPGKDYVHQLRLVTELIGSPDDSSLGFLRSENARRYLRQLPQFGKQNFSAKFPHIAAEPLDLLEKMLIFDPDKRITVDEALCHPYLSSLHDINDEPVTPMPFSFDFEQPSCTVEHIKELIWRESVKFNPDPASQ	Edited using EST sequence		Tsud_chr5	MGSKNKDNNERDSLQKVLSHNGRYVQYTLYGNLFEVSSKYVPPLRPIGRGAYGIVCAAVNSDTHEEVAIKKIGNTFDNIIDAKRTLREIKLLRHMDHENVIAIKDIIRPPQKDSFNDVYIVYELMDTDLHQIIRSHQPLNLDHCKYFLYQLLRGLKYVHSANVLHRDLKPSNLLLNENCDLKIGDFGLARTTSETDFMTEYVVTRWYRAPELLLNCSEYTSAIDVWSVGCIFAEIMTKEPLFPGKDYVHQLKLVTELIGSPDDSSLGFLRSENARRYLRQLPQFGKQNFSAKFPNIAAEPLDLLEKMLIFDPDKRITVDEALCHPYLSSLHDINDEPVTPMPFSFDFEQPSCTVEHIKELIWRESVKFNPDPSSQ	Identification based on similarity			HX915165.1 + CSVX01063499.1
	LOC107476907				LOC107629162				KYP68451.1				CaMAPK9 (LOC101496681)			GLYMA_12G073700 & GLYMA_U034700			AFK34250.1	METNGAESENVKPVENNGAAESENVKQKGVPIDGGKYVQYNILGSLFEVYANYTPPLQPVGRGAYGIVCCATNSETKEAVAIKKIGNAFDNRIDAKRTLREIKLLCHMDHDNVIKIKDIIRPPDRENFNDVYIVYELMDTDLHQIIQSNQSLTDEHCQYFLYQLLRGLKYVHSANVLHRDLKPSNLLLNANCDLKICDFGLARTTSETDLMTEYVVTRWYRAPELLLNCSEYTAAIDIWSVGCILMEIVRREPLFPGKDYVQQLALITELLGSPSDSDLGFLRSDSAKKYVKQLPYVEKQSFAQRFPDMSPLATDLAEKMLVFDPAKRITVEEALNHPYMSSLHEINEEPSCPAPFVFDFEQANLNEEDIKELIWKESLNFSQDQVQE	Full-length derived using ESTs FS343813.1 & GO035821.1		LOC109351622, TanjilG_17166	MENENVDESEKVKGVPIHGGKFIRYNILGNFFDVYHKYAPPIQPVGRGAYGIVCCATNSETKERVAIKKIGNAFDNRIDAKRTLREIKLLCHMDHDNVIKIKDIIQPPDKENFNDVYIVYELMDTDLHQIIQSNQALTDEHCQYFLYQLLRGLKYIHSANVLHRDLKPSNLLLNANCDLKVCDFGLARTTSETDFMTEYVVTRWYRAPELLLNCSEYTAAIDIWSVGCILMEIIKREPLFPGKDYVQQLALITELLGSPDDSDLGFLRSDNAKKYVKQLPHVEKQPFAQSFADMSPLAIDLAEKMLVFDPSKRITVEEALNHPYLSSLHEINEEPTCPTPFIFDFEQATLNEEDIKELIWRESLNFSQDQRLE	TanjilG_17166 is partial; TanjilG_03270 sequence is correct			Medtr4g061320				PHAVU_011G070800g			PsCam037851_1_AA	MENTPDSENPKPQGILIHDGKYIQYNVLGNVFEVYSKYIPPLQPVGRGAYGIVCCATNSETEEGVAIKKIGDAFDNRIDAKRTLREIKLLCHMDHDNVIKIKDIINPAEKEKFNDVYIVYELMDTDLHQIIQSNQALTDEHCQYFLYQLLRGLKYIHSANVLHRDLKPSNLLLNANCDLKICDFGLARTTSETDFMTEYVVTRWYRAPELLLNCSEYTAAIDVWSVGCILMEIIRREPLFPGKDYVQQLALITELLGSPNEEDLGFLRSDNAKKYVKQLPYVEKQPFAQRFPDLSPLAIDLAEKMLVFDPSKRITVEEALNHPYMSSLHEINEEPVCPSPFVFDFEQATLNEEDIKELIWRESLNFSQEQILQ				gene2997	MENIPESEKTKAKEGTPIHDGKYIQYNVLGNIFEVTSKYIPPLQPVGRGAYGIVCCATNADTNEGVAIKKIGDAFDNRIDAKRTLREIKLLCHMDHDNVIKIKDIIKPADKEKFNDVYIVYELMDTDLHQIIQSNQALTDEHCQYFLYQLLRGLKYIHSANVLHRDLKPSNLLLNANCDLKICDFGLARTTSEADFMTEYVVTRWYRAPELLLNCSEYTAAIDVWSVGCILMEILRREPLFPGKDYVQQLSLITELLGSPNEEDLGFLRSDNAKKYVKQLPHVDKQPFSQRFPDISPLAIDLTEKMLVFDPSKRITVEEALNHPYMSSLHEINEEPVCPSPFVFDFEQATLNEEDIKELIWKESLNFCQEQTPE	Edited using EST sequence		TSUD_96880	MENIPESEKTKAKGTLIHDGKYIQYNVLGNIFEVTSNYIPPLQPVGRGAYGIVCCATNADTNEGVAIKKIGDAFDNRIDAKRTLREIKLLCHMDHDNVIKIKDIIKPADKEKFNDVYIVYELMDTDLHQIIQSNQALTDEHCQYFLYQLLRGLKYIHSANVLHRDLKPSNLLLNANCDLKICDFGLARTTSETDFMTEYVVTRWYRAPELLLNCSEYTAAIDVWSVGCILMEILRREPLFPGKDYVQQLSLITEMLGSPNEEDLGFLRSDNAKKYVKQLPHVDKQPFAQRFPDISPLAIDLAEKMLVFDPSKRITVEEALNHPYMSSLHEINEEPVCPSPFVFDFEQATLNEEDIKELIWKESLNFCQEKTPE	Edited			CSVX01055130.1
C group	LOC107460078				LOC107610085				KYP64620.1				CaMAPK5 (LOC101493960)			GLYMA_04G029700 & GLYMA_06G029700			Lj0g3v0322829.1		Supported by AFK37767.1		LOC109343167, LOC109358956					Medtr3g112210				PHAVU_009G061000g			PsCam033640_1_AA (AAF73257.1)					gene12339, gene12510	MATPVEPPNGIRAEGKHYFSMWQTLFEIDTKYVPIKPIGRGAYGIVCSSVNRETNDKVAIKKIQNAFENRVDALRTLRELKLLRHLHHDNVIALKDIMMPIQRNSFKDVYLVYELMDTDLHQIIKSSQSLSNDHCQYFLFQLLRGLKYLHSANILHRDLKPGNLLINANCDLKICDFGLARTNCSKNQFMTEYVVTRWYRAPELLLCCDNYGTSIDVWSVGCIFAELLGRKPIFPGSECLNQLKLIINILGSQREEDIEFIDNPKAKRYIKSLPYSPGTPFSRLYPNAHPLAIDLLAKMLVFDPTKRISVTEALQHPFMASLYDPNCDPPAIIPIDLDIDEDLGEEVIRELMWKEMVHYHPESAMENAELCS; gene12510 (MATPVEPPNGIRAE…	Edited using TSA sequence		TSUD_312730					CSVX01058945.1
	LOC107482252				LOC107632201				KYP67669.1	MATLVEPPNRIKPKGKHYYTIWQTLFEIDTKYVPIKPIGRGAYGVVCSSINRETNEKVAIKKIGNIFENSIDALRTLRELKLLRHIRHENVIALKDVMMPIHRTSFKDVYLVYELMDTDLHQIIKSSQLLSNDHCKYFLFQLLRGLKYLHSANILHRDLKPGNLLVNANCDLKICDFGLARTNGVDGQFMTEYVVTRWYRAPELLLCCDNYGTSIDVWSVGCIFAEILGRKPIFPGTECLNQLKLIISVLGSQHESHLEFIDNPKARRFIKSLPYTRGRHFSQLYPQADPLAIDLLQKMLVFDPTKRITVLEALQHPYMAGLYDPRCNPPAQVPISLDIDENWGEQMIREMMWNEMLYYHPEAASINA	Edited using TSA sequence EZ653626.1					GLYMA_05G157200 & GLYMA_08G115200			Lj4g3v2604390	MKAEFHVEPPNRIKPKGKHYYTIWQTLFEIDMKYVPIKPIGRGAYGVVCSSINKETNEKVAIKKIGNIFENCIDAMRTLRELKLLRHIQHENVIALKDVMMPTQRTSFKDVYLVYELMDTDLHHIIKSSQSLSNDHCKFFLFQLLRGLKYLHSANILHRDLKPGNLLVNANCDLKICDFGLARTNGVDGQFMTEYVVTRWYRAPELLLCCDNYGTSIDVWSVGCIFAEILGRKPIFPGTECLNQLKLIISVLGSQDDPDLEFIDNPKARRFIKTLPFTRGKHFSQLYPQADPLAIDLLQKMLVFDPTKRITVLEALQHPYIADLYDPRCNPPAQVPINLDMDESENEEIIREMMWNEMLNYHPEAAYANA	Edited on Lj4 v3.0 (35181444...35183553)		LOC109360471, LOC109362970					Medtr8g086000, Medtr3g060330, Medtr3g460950				PHAVU_002G237500g								gene24360, gene29302	MATSVKPPYKIKPKGKHYYTIWKTLFEIDMKYVPIKPIGRGSYGVVCSSINKDTNEKVAIKKISNIFDNCVDSVRTLRELMILRHIRHENVIALKDIMMPVQRTSFKDVYLVYELMDTDLDQIIKSSHPLSNDHCKYFLFQLLRGLKYLHSANILHRDLKPGNLLVNSNCDLKICDFGLARTNGLDGEFMTEYVVTRWYRAPELLLCCDYYGTSIDMWSVGCIFAEILSRKPIFPGTDCLNQLKLIVSVIGTPPESDLEFIDNSKAKWFIKSLPYTRGIHFSQLFPRADKLALDLLQKMLVFDPTERITALEALQHPYMTGLYDSRCNPPARVPIDLNINENWGEHMIREMMWNEMLHYHPEAASANA	gene24360 edited		TSUD_68830, TSUD_128160	MATLVAPPERIKRQRKHCYTMWKTLFEIDTKYCPIKPLGKGAYGVVCSFVNKETDEKVAIKKIGNVFDHCVDSLRTLRELKLLRHVRHKNVITLKDVMIPVQRTSFKDVYLVYELMDTDLHHIIKSSQPLSNDHCKFFLLQLLEGLEYLHSANILHRDLKPGNLLVNADCDLKICDFGLARTSQVDGEAMTEYVVTRWYRAPELLLGCDNYGTSIDVWSVGCIFAEILGRKPIFPGKDSLDQVKLIVSVLGSQHESDLEFIDNPNAKGFIKSLPYTQGTHFSHLYPQADPLALDLLQKLLVFDPTRRITVSEALQHPYMADLYDPWCNPSAQVKVNLDIDENWDEQMIREMMWNEMLHYHPEAASGNA	Edited
																			Lj4g3v0510080.1 & Lj4g3v0510120.1
D group	LOC107490666				LOC107642090	MDGGSTLVDDVRQFFHRFTSPSPDINSHHHNIDPDHNHHDENDNNDHKNNKFYPCNSIANVNNVPTRSHLKTPPSMDRNKKGAPEDKFFTEYGEASRYEIQEVVGKGSYGIVGAAIDTHTGEKVAIKKINDVFEHVSDATRILREIKLLRLLRHPDIVEIRHIMLPPSRREFKDVYVVFELMESDLHQVIKANDDLSPEHYQFFLYQLLRGLKYIHSANVFHRDLKPKNILANADCKLKICDFGLARVSFNEAPSAIFWTDYVATRWYRAPELCGSFFSKYTPAIDIWSIGCIFAEMLTGRPLFPGKNVVHQLDLMTDLLGTPPAESISRIRNEKARRYLSSMRKKQPVPFTKKFPNADVLALRLLERLLAFDPKDRPTAEEALADPYFNGLASVDREP…			KYP65505.1	MDRNKKGAPEVEFFTEYGEASRYEINEVIGKGSYGVVCSAVDTHTGEKVAIKKIHDVFEHVSDATRIVREIKLLRLLRHPDIVEIKHIMFPPSRREFKDVYVVFELMESDLHQVIKANDDLTPEHYQFFLYQLLRGLKFIHSANVFHRDLKPKNILANADCKLKICDFGLARVSFNEAPSAIFWTDYVATRWYRAPELCGSFFSKYTPAIDIWSIGCIFAEMLNGKPLFPGKNVVHQLDLITDLLGTPPDETVSKIRNEKARRYLSSMRKKQPIPFSKKFPNADPLGLHLLERLLAFDPKDRPEAEEALSDPYFNGLANVDREPSTQPISKLEFEFERRKLTKDDVRELIYREILEYHPQMLEEYLRGGEQTSFMYPSGVDRFKRQFAHLEEHYGKGDR…	Edited using genomic contig AGCT01004112.1		CaMAPK14 (LOC101514535)			GLYMA_07G101800 & GLYMA_09G177300			Lj0g3v0325839.3	MGGVGTFTDGIRRFFNRRTTSINSNVVVDHNDDDVGTNANSVHIANNNIDPSSLNPLKVPAQSNFVPSSMDRPKKGAPEAEFFTEYGEASRYQVHEVVGKGSYGVVVSAVDTRTGEKVAIKKIHDVFEHVSDATRILREVKLLRLLKHPDIVEIKHIMLPPSRREFKDVYVVFELMESDLHQVIKANDDLTPEHYQFFLYQLLRGLKYIHTAANVFHRDLKPKNILANADCKLKICDFGLARVSFNDAPSAIFWTDYVATRWYRAPELCGSFFSKYTPAIDTWSIGCIFAEMLSGKPLFPGKNVVHQLDLITDLLGTPPPESILRIRNEKARRYLSSMRKKQPLPFTKKFPHADPLALHLLERLIAFDPKDRPTAEEALSDPYFHGLANVDREPSTQPI…	Edited on Lj0 v3.0 (170297642... 170289932)		LOC109337858, LOC109343058, LOC109357707					Medtr6g079470				PHAVU_004G151200g			PsCam037048_1_AA	MGGGGTFVDVIRRFFNRRNSINSQSLHHHNNNNDSIHSNNLNNANNSPSSLNLLKVPKRFHFKSSSMDRNKKGAGEVEFFTEYGEASRYQVQEVVGKGSYGVVVSAVETSTGEKVAIKKINDVFEHVSDATRILREIKLLRLLRHPDIVEIKHIMLPPSRREFKDVYVVFELMESDLHQVIKANDDLTPEHYQFFLYQLLRGLKYTHTANVFHRDLKPKNILANADCKLKICDFGLARVSFNDAPSAIFWTDYVATRWYRAPELCGSFFSKYTPAIDIWSIGCIFAEMLSGKPLFPGKNVVHQLDLMTDLLGTPPAESISRIRNEKARRYLGSMRKKQPVPFSKKFPNVDPLALNLLERLLAFDPKDRPTAEEALSDPYFHGLSNVDREPSTQPISKLE…				gene8626				TSUD_299130					CSVX01060029.1 + HX912345.1
	LOC107481891				LOC107631758				KYP67465.1				CaMAPK6 (LOC101502674)			GLYMA_05G244600 & GLYMA_08G052500			Lj4g3v3114640.1 and Lj2g3v0690050.1		Both sequence similar at amino acid level		LOC109333378, LOC109349694					Medtr8g106960				PHAVU_002G328300g			PsCam049597_1_AA	MGGGGTIADGLRRLFQRRSTTTKHHHHRHHNDDDDNDRVFVKDLRSQLAIIPTTNNHDHDHDHHYHTTTTTTASSLFNIKVPVQSLFPPSSMDPNKKGAPETEFFTEYGEASQYQVQEIIGKGSYGVVCSAIDIHTGEKVAIKKIHDVFEHVSDATRILREIKLLRLLRHPDIVEIRHIMLPPSRREFKDVYVVFELMESDLHQVIKANDDLTPEHHQFFLYQLLRGLKYIHTANVFHRDLKPKNILANADCKLKICDFGLARVSFNDAPSAIFWTDYVATRWYRAPELCGSFFSKYTPGIDIWSIGCIFAEMLIGRPLFPGKNVVHQLDLMTDLLGTPPPESIARIRNEKAKRYLNSMRKKHPVPLFQKFPNIDPLALRILERLLAFDPKNRPSAEEA…	Edited using TSA GAMJ01004398.1			gene12852	MGGGGTIAEGIRRLFQRRSSSSTSKHNNNNNNNITTNTNNDDHRVLVKDLRSQLANIPTTTNHHPSSSSSLSNIKVPIYPSSSSSMDPNKKGSPETDFFTEYGEASQYQVQEIIGKGSYGVVCSAIDIHTAEKVAIKKINDVFEHVSDATRILREIKLLRLLRHPDIVEIRHIMLPPSRREFRDIYVVFELMESDLHQVIKANDDLTPEHHQFFLYQLLRGLKYIHSANVFHRDLKPKNILANADCKLKICDFGLARVSFNDAPSAIFWTDYVATRWYRAPELCGSFFSKYTPGIDIWSIGCIFAEMLTGRPLFPGKNVVHQLDIMTDLLGTPPPESIARIRNEKARRYLNSMRKKQPVPFSQKFPNIDPLALRILERLLAFDPKNRPSAEEALSDPYF…	Edited using EST sequence		TSUD_73080					CSVX01009687.1
	LOC107482674				LOC107638569				C.cajan_05282	MLPDQRKKSSVDVDFFTEYGEGSRYRIEEVIGKGSYGVVCSAYDTHTGEKVAIKKINDIFEHVSDATRILREIKLLRLLRHPDIVEIKHILLPPSRREFKDMYVVFELMESDLHQVIKANDDLTPEHYQFFLYQLLRGLKYIHTANVFHRDLKPKNILANADCKLKICDFGLARVAFNDTPTAIFWTDYVATRWYRAPELCGSFFSKYTPAIDIWSIGCIFAELLTGKPLFPGKNVVHQLDLMTDFLGTPSPEAIARVRNEKARRYLSSMRKKKPVPFSHKFPNADPLALRLLERMLAFEPKDRPTAEEALADPYFKGLAKVEREPSAQPVTKMEFEFERRRITKEDVRELIYREILEYHPKMLKEFLEGAEPTGFMYPSAVDHFKKQFAYLEEHYGKG…	Located on genomic contig AGCT01013248.1		CaMAPK1 (LOC101514058)			GLYMA_13G210300 & GLYMA_15G102500			Lj6g3v1887730.2	MHPDQRKKSVDVDFFTEYGEGSRYKIEEVIGKGSYGVVCSAYDTHTGEKVAIKKINDIFEHVSDATRILREIKLLRLLRHPDIVEIKHILLPPSRREFKDIYVVFELMESDLHQVIKANDDLTPEHYQFFLYQLLRGLKYIHTANVFHRDLKPKNILANADCKLKICDFGLARVAFNDTPTAIFWTDYVATRWYRAPELCGSFFSKYTPAIDIWSIGCIFAELLTGKPLFPGKNVVHQLDLMTDFLGTPSPEAIARVRNEKARRYLSSMRKKRPIPFTHKFPNADPLALRLLERMLAFEPKDRPTAEEALADPYFKGLAKVEREPSAQPVTKMEFEFERRRITKEDVRELIYRETLEYHPKMLKEFLEGAEPTGFMYPSAVDHFKKQFAYLEEHYGKGG…	Edited on Lj6 v3.0 (20937802...20942652)		LOC109345305					Medtr2g021330				PHAVU_006G155300g			PsCam030751_1_AA	MQHDQRKKSSVEVDFFTEYGEGSRYKIEEVIGKGSYGVVCSAFDTHTGEKVAIKKINDIFEHVSDATRILREIKLLRLLRHPDIVEIKHILLPPSRREFKDIYVVFELMESDLHQVIKANDDLTPEHYQFFLYQLLRGLKYIHTANVFHRDLKPKNILANADCKLKICDFGLARVAFNDTPTAIFWTDYVATRWYRAPELCGSFFSKYTPAIDIWSIGCIFAELLTGKPLFPGKNVVHQLDIMTDFLGTPSPDAIARVRNEKARRYLSSMRKKKPVPFAHKFPNTDPLALRLLERMLAFEAKDRPTAEEALADPYFKGLAKVEREPSAQPVTKMEFEFERRRITKEDVRELIYREILEYHPKMLKEFLEGSEPTGFMYPSAVDLFKKQFAYLEEHYGKG…				gene28921				TSUD_381940					CSVX01008554.1
	LOC107464868				LOC107637802				KYP58172.1				CaMAPK11 (LOC101493026)			LOC100799442 & GLYMA_17G018800	GLYMA_07G2554001 & GLYMA_07G2554002 are merged to get LOC100799442						LOC109352958, LOC109343357, LOC109361956					Medtr4g117490				PHAVU_003G095900g			PsCam004678_1_AA	MPPDQRKKSSVDVDFFTEYGEGSRYMIEEVIGKGSYGVVCSAYDTHTGEKVAIKKITDIFEHVSDATRILREIKLLRLLRHPDIVDIKHILLPPSRREFKDIYVVFELMESDLHQVIKANDDLTPEHYQFFLYQLLRGLKYIHTANVFHRDLKPKNILANADCKLKICDFGLARVAFNDTPTAIFWTDYIATRWYRAPELCGSFFSKYTPAIDIWSIGCIFAELLTGKPLFPGKNVVHQLDLMTDFLGTPSPEAIARIRNEKARRYLSSMRKKKPVPLYQKFPNADPLALRVLERMLAFDPKDRPTAEEALADPYFKGLAKFEREPCAQPVSKMEFEFERRRVTKEDVRELIYREILEYHPKMLKEHLEGAEPTGFMYPSAVDHFKKQFAYLEEHYGKG…				gene20127	MPPDQRKKSSVDVDFFTEYGEGSRYMIEEVIGKGSYGVVCSAYDTHTGEKVAIKKINDIFEHVSDATRILREIKLLRLLRHPDIVEIKHILLPPSRREFKDIYVVFELMESDLHQVIKANDDLTKEHYQFFLYQLLRGLKYIHTANVFHRDLKPKNILANADCKLKICDFGLARVAFNDTPTAIFWTDYIATRWYRAPELCGSFFSKYTPAIDIWSIGCIFAELLTGKPLFPGKNVVHQLDLMTDFLGTPSPEAIARIRNEKARRYLSSMRKKKPVPLYQKFPNADPLALRVLERMLAFDPKDRPTAEEALADPYFNGLAKFEREPCAQPVSKMEFEFERRRVTKEDVRELIYRETLEYHPKMLKEHLEGAEPTGFMYPSAVDHFKKQFAYLEEHYGKG…	Edited near TDY motif using EST sequence		TSUD_196510	MPPDQRKKSSVDVDFFTEYGEGSRYMIEEVIGKGSYGVVCSAYDTHTGEKVAIKKINDIFEHVSDATRILREIKLLRLLRHPDIVEIKHILLPPSRREFKDIYVVFELMESDLHQVIKANDDLTPEHYQFFLYQLLRGLKYIHTANVFHRDLKPKNILANADCKLKICDFGLARVAFNDTPTAIFWTDYIATRWYRAPELCGSFFSKYTPAIDIWSIGCIFAELLTGKPLFPGKNVVHQLDLMTDFLGTPSPEAIARIRNEKARRYLSSMRKKKPVPLYQKFPNADPLALRVLERMLAFDPKDRPTAEEALADPYFNGLAKFEREPCAQPVSKMEFEFERRRVTKEDVRELIYRETLEYHPKMLKEHLEGAEPTGFMYPSAVDHFKKQFAYLEEHYGKG…	Edited			GARZ01014139.1 + CSVX01016547.1
	LOC107459730				LOC107613048				KYP57138.1	MQQDQLKKDIKELEFFTEYGDANRYKILEVVGKGSYGVVCSAIDTHTGGKVAIKKIHDVFEHISDAIRILREVKLLRLLRHPDIVEIKRIMLPPSKREFKDIYVVFELMESDLHQVIKANDDLTREHHQFFLYQMLRALKYMHTASVYHRDLKPKNILANANCKLKVCDFGLARVAFNDTPTTTFWTDYVATRWYRAPELCGSFFSKYTPAIDIWSIGCIFAEVLTGKPLFPGKSVVHQLDLITDLLGTPSPETVAGVRNDKARKYLMEMRRKSPVPFEQKFPNADPSALRLLQRLLAFDPKDRPTAQEALADPFFKGLAKVEREPSCQPISKLEFEFERRRVTKEDVRELIYREILEYHPQLLKDYMNGTEGTHFLYPSAIDQFRKQFAYLEENHGKN…	Edited using TSA sequence		CaMAPK2 (LOC101506902)			GLYMA_13G263600 & GLYMA_15G240700			Lj0g3v0358569.1		Partial							Medtr2g072840				PHAVU_005G069800g			PsCam049390_1_AA	MQKDQLKKDIKEVKFFTEYGDANRYKILEVIGKGSYGVVCAAIDTHTGGKVAIKKIHDVFEHNCDAIRILREVKLLRLLRHPDIVEIKRIMLPPSKREFKDIYVVFELMESDLHQVIKANDDLTREHQQFFLYQMLRALKFMHTANVYHRDLKPKNILANANCKLKVCDFGLARVAFNDTSTTTFWTDYVATRWYRAPELCGSFFAKYTPAIDIWSIGCIFAEVLTGKPLFPGKSIVHQLDLITDLLGTPPSEIIAGVRNEKARKYLMDMRKKLPVPFERKFPNADPLALRLLQRLLAFDPKDRPTAQEALSDPFFKGLARIEREPSSQPISRMEFEFERRRVSKDDIKELIYREILEYHPQLLKDYKNGTEGTSFMYPSAIDQFRKQFAYLEENNGKC…				gene27304	MQKDQLKKDIKEVKFFTEYGDANRYKILEVIGKGSYGVVCAAIDTHTGGKVAIKKIHDVFEHISDAIRILREVKLLRLLRHPDIVEIKRIMLPPSKREFKDIYVVFELMESDLHQVIKANDDLTREHQQFFLYQMLRALKFMHTANVYHRDLKPKNILANANCKLKVCDFGLARVAFNDTPTTTFWTDYVATRWYRAPELCGSFFAKYTPAIDIWSIGCIFAEVLTGKPLFPGKSVVHQLDLITDLLGTPPPEIISGVRNEKARKYLMEMRKKLPVPFERKFPNADPLALRLLQRLLAFDPKDRPTAQEALADPFFKGLAKIEREPSSQLISKMEFEFERRRLTKDDIKELIYREILEYHPQLLKDYINGTEGTNFLYPSAIDQFRKQFAYLEENKGNS…	Edited using EST sequence		TSUD_54510	MQKDQLKKDIKEVKFFTEYGDANRYKILEVIGKGSYGVVCAAIDTHTGGKVAIKKIHDVFEHISDAIRILREVKLLRLLRHPDIVEIKRIMLPPSKREFKDIYVVFELMESDLHQVIKANDDLTREHQQFFLYQMLRALKFMHSANVYHRDLKPKNILANANCKLKVCDFGLARVAFNDTPTTTFWTDYVATRWYRAPELCGSFFAKYTPAIDIWSIGCIFAEVLTGKPLFPGKSVVHQLDLITDLLGTPPPEITSGVRNEKARKYLMEMRKKLPVPFERKFPNADPLALRLLQRLLAFDPKDRPTAQEALADPFFKGLAKIEREPSSQPISKMEFEFERRRLTKDDIKELIYREILEYHPQLLKDYINGTEGTNFMYPSAIDQFRKQFAYLEENKGNS…	Edited			CSVX01016544.1
									KYP73273.1				CaMAPK15 (LOC101512285)						Lj0g3v0316449.2				LOC109351961, LOC109356002	LOC109356002(MQQNQSKKKDIKELDFFSEYGDANRYKFLEVIGKGSYGVVCAAIDTHTGEKVAIKKILDIFAHISDAVRVLREVKLLRLLRHPDIVEIKRIMLPPSKRDFKDMYVVFELMESDLHKVIKANDDLTHEHLQFFLYQMLRALKYMHSANVYHRDLKPKNILANANCKLKVCDLGLSRVAFSDEPSIVFWTDYIATRWYRAPELCGSVTYKYTPAIDIWSIGCIVAEVLRGKALFPGKNVVHQLVLMTDLLGTPSPEIIKGFRNSKARKCLTEMKKKLPVPFEKEFPNADPLALRLLQRLLSFDPKDRPTAEEALADPFFKNLAKVEREPSCPPISNLDFEFERRQMTKEDIRELVYREILEYHPQMLKDYKNGTEGINFLYPSAIDQF…				Medtr8g461040							PsCam050072_1_AA	MTQKIQLKKDSKELEFFTEYGEANRYKILEIIGKGSYGVVCAAIDTHTGEKVAIKKIQDAFEHISDAVRILREVKLLRLLRHPDIVDIKRIMLPPSKREFRDIYVVFELMESDLHQVIKANDDLTREHHQFFLYQMLRALKYMHSANVYHRDLKPKNILANANCKLKICDFGLARVSFNDAPTSIFWTDYVATRWYRAPELCGSFSSKYTPAIDIWSIGCIFAEALLGKPLFPGKSVVHQLDLITDLLGTPLPETITGVRNDNARKYLSGMRKKPPVPFEHKFSNADPLALHLLQRLLAFDPKDRPTAEQALADPYFKGLAKVEREPSCKPISKLEFEFERRRITKDDVRELVYREILEYHPQLLKDYMNGTESGNFLYPSAIDQLRKQFAYLEENDGK…				gene16473				TSUD_368780	MTQKIHLNKDSKELEFFTEYGEANRYKIIEIIGKGSYGVVCAAIDTHTGEKVAIKKIHDAFEHISDAVRILREVKLLRLLRHPDIVDIKRIMLPPSKREFKDIYVVFELMESDLHQVIKANDDLTRDHHQFFLYQMLRALKYMHSANVYHRDLKPKNILANSNCKLKICDFGLARVAFNDAPTSIFWTDYVATRWYRAPELCGSFSSKYTPAIDIWSIGCIFAEVLLGKPLFPGKSVVHQLDLITDLLGTPLPETIAGVRNDNARKYLSRMRKKTPVPFERKFPNADPLALRLLQRLLTFDPKDRPTAEQALADPYFKGLAKVEREPSCKPISKLEFEFERRRITKDDVRELMYREILEYHPQLLKDYMNGIEGANFLYPSAIDQLRKQFAHLEENDGK…	Edited			CSVX01032365.1 + GARZ01004930.1 + CSVX01027144.1
	LOC107496523				LOC107609117				KYP73358.1	MQQDHKKKSSMEMEFFSDYGDANRYKIQEVIGKGSYGVVCSAIDTHTREKVAIKKIHDIFEHVSDAARILREIKLLRLLRHPDIVEIKHVMMPPSRRDFKDIYVVFELMESDLHQVIKANDDLTKEHYQFFLYQLLRALKYIHSANVYHRDLKPKNILANANCKLKICDFGLARVAFSDTPTTVFWTDYVATRWYRAPELCGSFYSRYTPAIDIWSIGCIFAEVLIGKPVFPGKNVVHQLDLMTDLLGTPPLDTISQVRNDKARRYLTSMRKKQPIPFEQKFPNADPLALRLLERLLAFDPKDRPTAEEALADPYFKGLAKVEREPSCQPITKMEFEFERRRVSKEEIGELIYREILEYHPQLLKDYINGTERTNFLYPSAVDQFKQQFAQLEETGSKS…	Edited using genomic contig AGCT01013618.1		CaMAPK3 (LOC101510662)			GLYMA_02G286800 & GLYMA_14G028100			Lj2g3v3107350.1				LOC109341722, LOC109360848, LOC109357299					Medtr5g091680				PHAVU_008G191500g			PsCam050321_1_AA	MQKGKKSMEMDFFSEYGDANRYKIQEVIGKGSYGVVCSAVDTHTGESVAIKKVHGIFEHISDAARILREIKLLRLLRHPDIVEIKHIMLPPSSKDFKDIYVVFELLESDLHQVIRANADLTKEHYQFFLYQLLRALKYIHTANVYHRDLKPKNILANANCKLKICDFGLARVAFSDTPTTVFWTDYVATRWYRAPELCGSFYSKYTPAIDIWSIGCIFAEVLIGKPLFPGKSVVHQLDLITDLLGTPSLDAISRVRNDKARRYLTSMRKKQPVSFAQKFPNADPLSLRLLERLLAFDPKDRPTAEEALAHPYFNGLAKIEREPSCQPITQMEFEFEKRRVTKGEIRDLIFHEILEYHPQLNGTEKTNFLYPSAVDQFEKQFTHLEETDGKSDPVVPLER…	Edited sequence			gene12709	MHKVKKSLEMDFFSDYGDANRYKIQEVIGKGSYGVVCSAVDTHTGEKVAIKKVHGIFEHISDAARILREIKLLRLLRHPDIVEIKHIMLPPSSREFKDIYVVFELLESDLHQVIKANADLTKEHYQFFLYQLLRALKYIHTANVYHRDLKPKNILANANCKLKICDFGLARVAFSDTPTTVFWTDYVATRWYRAPELCGSFYSKYTPAIDIWSIGCIFAEVLIGKPLFPGKSVVHQLDLITDLLGTPSMDSICRVRNDKARRYLTSMRKKQPIPFAQKFPNADPLSLRLLERLLAFDPKDRPTAEEALADPYFKGLAKIEREPSCEPITQMEFEFEKRRVTKGEIRDLIFHEILEYHPQLNGTERTNFLYPSAVDQFDKQFTHLEETGGKSDPVVPLER…	Edited using EST sequence		TSUD_253240	MHKGKKSLEMDFFSDYGDANRYKIQEVIGKGSYGVVCSAVDTHTGEKVAIKKVHGIFEHISDAARILREIKLLRLLRHPDIVEIKHIMLPPSSREFKDIYVVFELLESDLHQVIKANADLTKEHYQFFLYQLLRALKYIHTANVYHRDLKPKNILANANCKLKICDFGLARVAFSDTPTTVFWTDYVATRWYRAPELCGSFYSKYTPAIDIWSIGCIFAEVLIGKPLFPGKSVVHQLDLITDLLGTPSMDAISRVRNDKARRYLTSMRKKQPIPFAQKFPNADPLSLRLLERLLAFDPKDRPTAEEALADPYFKGLAKIEREPSCEPITQMEFEFEKRRVTKGEIRDLIFHEILEYHPQLNGTERTNFLYPSAVDQFDKQFTHLEETGGKSDPVVPLER…	Edited			CSVX01045175.1
	LOC107477740				LOC107633758				KYP40020.1				CaMAPK16 (LOC101498733)			GLYMA_08G309500 & GLYMA_18G106800			Lj0g3v0271689.1				LOC109345305					Medtr3g089510				PHAVU_006G033600g			PsCam048869_1_AA	MQQDHRKKNSTEMDFFSEYGDANRYKIQEVIGKGSYGVVCSAIDTHTGEKVAIKKIHDIFEHISDAARILREIKLLRLLRHPDIVEIKHIMLPPSRKDFKDIYVVFELMESDLHQVIKANDDLTKEHYQFFLYQLLRALKYIHTANVYHRDLKPKNILANANCKLKICDFGLARVAFSDTPTTVFWTDYVATRWYRAPELCGSFYSKYTPAIDIWSIGCIFAEVLTGKPLFPGKNVVHQLDLMTDLLGTPSLDTISRVRNEKARRYLTSMRKKQPVPFAQKFPNADPLALRLLERLLAFDPKDRPTAEEALADPYFKGLAKVEREPSCQPITKMEFEFERRRVTKEEIRELIFREILEYHPQLLKDYINGTERTNFLYPSAVDQFRKQFAHLEENGKNG…				gene16767	MQQDHRKKNSTEMDFFSEYGDANRYKIQEVIGKGSYGVVCSAIDTHTGDKVAIKKIHDIFEHISDAARILREIKLLRLLRHPDIVEIKHIMLPPSRKDFKDIYVVFELMESDLHQVIKANDDLTKEHYQFFLYQLLRALKYIHTANVYHRDLKPKNILANANCKLKICDFGLARVAFSDTPTTIFWTDYVATRWYRAPELCGSFYSKYTPAIDIWSIGCIFAEVLTGKPLFPGKNVVHQLDLMTDLLGTPSLDTISRVRNEKARRYLTSMRKKQPVPFAQKFPNADPLALRLLERLLAFDPKDRPTAEEALADPYFKGLAKVEREPSCQPITKIEFEFERRRVTKEEIRELIFREILEYHPQLLKDYINGTERTNFLYPSAVDQFRKQFAHLEENGKNG…	N-terminal sequence edited using ESTs		TSUD_131500					CSVX01008553.1
																												Medtr3g060350		Partial and lacks TEY motif and kinase subdomain
																												Medtr3g060390		Partial and lacks TEY motif and kinase subdomain
																												Medtr3g460960		Partial and lacks TEY motif and kinase subdomain
																												Medtr3g460980		Partial and lacks TEY motif and kinase subdomain
																												Medtr8g086010		Partial in kinase domain
																												Medtr8g106970		Partial
[truncated: 8 more columns]
